# Supplementary material for: CFTR and ClC-3 Transport Fluoride Differently and Cause Dental Fluorosis in Different Ways
Source: Biomolecules. 2026 Jul 3;16(7):982. doi: 10.3390/biom16070982 (PMC13406507; doi:10.3390/biom16070982)
Supplement: Supplementary file 1 [file biomolecules-16-00982-s001.zip]

Archive with 1 entries (1 files):
- biomolecules-4335798-supplementary.pdf
